# Supplementary material for: Prognostic Value of Non-Invasive Global Myocardial Work in Asymptomatic Aortic Stenosis
Source: J Clin Med. 2022 Mar 11;11(6):1555. doi: 10.3390/jcm11061555 (PMC8953091; doi:10.3390/jcm11061555)
Supplement: Supplementary file 1 [file jcm-11-01555-s001.zip]

Archive with 1 entries (1 files):
- jcm-1573256-supplementary.pdf
